# Supplementary material for: Correlation between Adverse Events and Antibody Titers among Healthcare Workers Vaccinated with BNT162b2 mRNA COVID-19 Vaccine
Source: Vaccines (Basel). 2022 Jul 30;10(8):1220. doi: 10.3390/vaccines10081220 (PMC9412348; doi:10.3390/vaccines10081220)
Supplement: Supplementary file 1 [file vaccines-10-01220-s001.zip]

Archive with 1 entries (1 files):
- vaccines-1802640-supplementary.pdf
